# Supplementary material for: Self-reported nursing competence among registered nurses in Jordan: A cross-sectional study
Source: PLoS One. 2026 Feb 9;21(2):e0341714. doi: 10.1371/journal.pone.0341714 (PMC12885251; doi:10.1371/journal.pone.0341714)
Supplement: S1 File — (XLSX) [file pone.0341714.s001.xlsx]

## Sheet: NPC.sav 33 copy
D1	D2	D3	D4	D5	D6	D7	D8	D9	D10	D11	D12	A1	A2	A3	A4	A5	A6	A7	A8	A9	A10	A11	A12	A13	A14	A15	A16	A17	A18	A19	A20	A21	A22	A23	A24	A25	A26	A27	A28	A29	A30	A31	A32	A33	A34	A35	A
2	2	2	1	1	2	5	2	1	1	1	7	7	7	6	6	6	7	7	6	6	6	7	7	6	6	7	7	7	6	7	7	7	6	7	6	6	7	7	7	6	6	7	7	6	7	7	6.4
2	2	1	2	2	2	5	2	2	1	1	7	5	5	4	6	6	5	5	4	4	6	4	5	4	5	6	5	4	6	6	5	6	4	5	6	5	6	5	6	5	6	5	4	5	5	4	5.2
2	2	2	1	1	2	5	2	1	1	1	7	7	7	6	6	6	7	7	6	6	6	7	7	6	6	7	7	7	6	7	7	7	6	7	6	6	7	7	7	6	6	7	7	6	7	7	6.4
1	1	1	2	2	2	1	2	2	1	1	7	6	6	7	5	6	7	6	7	6	6	7	6	4	7	6	7	6	7	6	6	5	6	7	6	5	6	6	6	6	4	7	6	6	6	7	6
1	1	1	2	2	1	1	2	1	2	1	2	6	6	6	#NULL!	7	6	7	6	5	6	6	6	7	7	7	5	6	6	7	6	6	6	7	6	6	7	6	6	6	6	7	6	6	7	6	6.25
2	2	2	2	2	2	1	2	1	1	1	2	5	6	5	5	5	6	6	6	6	7	7	7	7	5	6	6	6	6	6	6	6	7	7	7	6	7	7	7	7	7	7	7	7	7	7	5.2
2	1	1	2	2	2	3	2	2	1	1	2	6	5	6	5	5	6	5	5	5	6	5	5	5	6	5	5	5	7	7	7	7	6	6	6	6	7	6	6	6	7	6	7	7	6	6	5.4
2	2	2	2	2	2	5	2	2	1	1	2	6	6	6	7	7	6	6	6	6	6	6	6	6	6	7	7	7	7	7	7	7	7	7	6	6	6	7	7	7	6	6	7	6	7	7	6.4
2	1	1	2	2	2	3	2	2	1	1	3	5	6	5	5	5	6	6	6	6	7	#NULL!	6	6	6	6	6	7	7	7	6	6	6	6	6	6	6	6	6	7	7	7	7	7	6	6	5.2
1	2	1	2	2	3	1	2	2	1	1	2	6	6	6	6	6	6	7	6	6	6	6	6	6	7	7	7	6	6	6	7	7	7	6	6	6	7	6	6	7	6	6	7	6	6	7	6
2	2	1	2	2	3	1	2	1	1	1	2	6	6	6	6	6	7	6	6	7	6	7	6	6	6	6	6	7	7	6	6	6	6	7	6	7	6	6	7	6	6	6	7	6	6	6	6
4	1	4	2	2	3	1	2	1	1	1	7	6	5	5	5	5	6	5	6	5	6	5	6	6	6	6	6	6	5	5	5	5	5	5	5	5	5	5	5	5	7	7	7	6	6	6	5.2
2	2	2	2	2	3	5	2	1	1	1	7	7	7	6	6	6	7	7	6	6	6	7	7	7	7	7	7	7	7	7	7	7	7	7	6	6	6	6	6	6	6	7	7	7	7	7	6.4
1	1	1	2	2	#NULL!	1	2	2	1	1	6	6	6	6	6	5	6	7	6	7	5	7	7	5	6	6	7	6	5	4	4	7	6	6	6	7	7	7	7	7	5	6	6	6	6	6	5.8
1	2	1	2	2	#NULL!	3	2	2	1	1	6	6	6	7	7	7	7	6	7	7	7	6	6	6	6	7	7	7	6	6	6	7	6	6	6	6	6	7	7	6	6	7	6	6	7	7	6.6
1	1	1	2	2	#NULL!	1	2	2	1	1	2	6	6	6	6	6	6	6	6	6	6	7	7	7	7	6	7	7	6	6	6	6	6	6	7	7	6	6	7	7	6	7	7	6	6	6	6
3	2	3	2	2	3	5	1	2	1	2	6	6	7	7	7	6	7	6	6	6	6	7	7	6	7	6	6	7	6	6	7	6	6	6	6	6	7	7	6	6	6	7	6	7	7	7	#NULL!
2	2	2	2	2	1	3	1	1	1	2	1	5	4	6	6	6	3	3	3	2	7	6	5	5	5	4	4	3	3	6	5	3	7	5	5	6	6	5	4	3	4	6	4	3	3	3	#NULL!
1	2	2	2	1	3	3	1	2	1	2	6	6	6	6	6	6	6	6	6	6	6	6	6	6	6	6	6	6	6	6	6	6	6	6	6	6	6	6	6	6	6	6	6	6	6	6	#NULL!
3	2	3	2	2	1	3	1	2	1	2	1	5	4	6	6	5	6	4	4	3	2	6	5	6	6	6	6	2	3	6	5	4	7	5	5	6	6	5	4	3	4	6	3	2	1	2	#NULL!
2	2	3	2	1	2	3	1	#NULL!	1	2	6	5	5	5	5	4	6	6	6	7	5	4	7	7	7	7	7	5	4	4	4	5	5	5	7	7	7	7	7	7	7	7	7	7	7	7	#NULL!
1	2	1	2	2	3	3	1	2	2	2	7	6	6	7	7	4	4	7	4	7	7	6	5	6	6	4	4	7	5	5	5	5	5	5	6	5	6	6	6	6	6	6	6	5	5	5	#NULL!
1	2	1	2	2	2	3	1	#NULL!	1	2	7	4	4	6	4	4	7	4	5	5	5	4	4	4	3	5	5	5	3	4	6	5	5	3	7	6	4	4	5	5	5	6	5	6	5	6	#NULL!
2	2	3	2	1	2	3	1	2	1	2	6	6	7	7	7	6	7	6	6	6	6	7	7	6	6	7	6	7	6	6	7	6	6	6	6	6	7	7	6	6	6	7	6	7	7	7	#NULL!
2	2	2	1	1	2	3	1	2	1	2	7	5	5	5	5	4	6	6	6	7	5	4	7	6	7	6	7	6	5	5	5	6	7	7	7	7	7	7	7	7	7	7	7	7	7	7	#NULL!
1	2	1	1	1	4	3	1	2	1	2	6	5	6	5	7	4	5	7	7	7	7	7	7	7	7	7	7	7	6	6	6	7	7	7	7	7	7	6	7	7	7	7	7	6	7	6	#NULL!
1	2	1	2	2	2	3	1	2	1	2	7	4	3	6	3	1	4	7	4	3	2	7	7	3	6	7	3	6	4	4	4	2	4	4	6	6	6	5	4	6	2	6	6	3	6	6	#NULL!
1	2	1	2	2	3	3	1	2	1	2	6	6	4	5	4	4	6	1	3	5	3	5	7	7	6	4	3	5	1	4	5	5	4	5	3	5	4	4	6	3	4	4	1	5	6	7	#NULL!
2	2	3	2	2	3	3	1	2	1	2	7	4	3	4	5	2	3	4	5	3	4	7	2	5	6	6	5	5	4	5	5	3	3	5	3	4	3	4	3	3	5	5	2	4	4	3	#NULL!
2	2	2	2	1	2	3	1	2	2	2	6	6	4	4	7	3	1	2	6	6	4	7	3	2	7	4	6	7	3	3	6	3	5	4	7	7	7	6	4	7	2	2	5	5	4	5	#NULL!
2	1	4	2	2	2	3	1	2	1	2	3	7	7	6	6	4	6	7	7	6	5	5	6	5	5	6	6	5	5	5	4	4	4	3	4	4	3	3	4	4	4	5	5	4	5	5	#NULL!
2	1	2	2	2	1	3	1	2	1	2	7	7	6	7	7	6	5	4	2	2	3	3	4	2	3	3	2	2	6	7	7	7	6	6	6	5	5	4	6	4	4	5	5	6	6	6	#NULL!
1	1	1	2	2	1	3	1	2	2	2	2	2	2	1	7	7	7	6	5	6	6	5	4	4	4	5	5	4	6	5	5	5	4	4	6	6	6	6	7	7	7	7	6	6	6	6	#NULL!
1	1	1	2	2	2	3	2	2	1	1	5	5	5	5	5	5	5	5	5	5	5	5	5	5	5	5	5	5	5	5	5	5	5	5	5	5	5	5	5	5	5	5	5	5	5	5	#NULL!
3	1	3	1	1	2	1	1	2	1	2	3	4	4	5	4	4	3	4	4	5	4	4	5	4	4	5	3	4	4	5	5	3	3	4	3	4	4	3	4	4	5	4	4	5	4	3	#NULL!
3	2	3	2	2	2	1	1	2	1	2	3	6	6	5	5	5	5	6	5	6	5	5	5	5	5	5	5	5	5	4	5	4	4	5	4	4	5	5	5	5	4	4	5	4	5	5	#NULL!
3	2	4	1	1	2	1	1	1	1	2	7	6	5	5	5	5	5	5	5	5	5	5	5	5	5	5	5	5	4	5	5	5	5	5	5	5	5	5	5	5	5	5	5	5	5	5	#NULL!
2	2	2	1	2	1	3	1	1	1	2	6	6	5	4	4	3	3	3	4	1	4	3	2	2	4	2	2	2	7	7	6	5	5	5	4	4	4	5	5	5	5	5	6	6	7	6	#NULL!
2	2	2	2	2	3	3	1	1	1	2	7	6	6	7	6	6	6	7	7	6	6	7	7	7	6	6	6	7	7	7	7	5	6	7	6	6	7	7	6	6	6	7	6	7	7	7	#NULL!
1	1	1	2	2	2	1	2	2	1	1	3	5	5	5	5	4	4	4	4	6	4	5	5	5	5	5	5	5	5	5	5	5	5	5	5	5	5	5	5	5	5	6	4	5	3	3	#NULL!
1	2	1	2	2	1	3	2	1	1	2	7	2	2	2	2	2	1	3	3	2	2	2	2	2	2	3	3	3	3	2	2	2	2	2	2	2	2	2	2	2	2	2	2	3	3	3	#NULL!
1	2	1	2	2	3	5	2	2	1	1	5	6	6	7	7	7	7	5	5	6	6	7	7	7	7	7	6	6	7	7	7	6	6	6	7	7	7	6	7	5	5	6	7	7	7	7	#NULL!
2	1	2	2	2	2	4	1	2	1	2	7	5	5	5	5	5	5	5	5	5	5	5	5	5	5	5	5	5	5	5	5	5	5	5	5	5	5	5	5	5	5	5	5	5	5	5	#NULL!
2	1	2	2	2	1	4	1	1	1	2	3	2	3	3	3	4	2	4	4	4	5	4	3	4	3	5	4	4	4	3	3	4	3	3	3	4	4	4	4	3	2	2	3	3	2	2	#NULL!
4	1	3	2	1	2	1	1	1	1	2	1	7	6	7	4	5	5	6	4	6	7	5	5	6	7	5	5	6	7	6	5	6	7	5	6	5	7	5	6	5	7	5	6	6	5	7	#NULL!
2	1	2	2	2	2	3	1	2	1	2	3	5	4	4	5	5	4	4	4	5	5	6	6	7	6	7	7	6	7	7	7	6	6	5	7	6	6	6	6	6	5	5	5	5	6	6	#NULL!
1	2	1	2	1	3	4	1	2	1	2	4	3	3	4	4	4	4	4	4	5	4	5	5	5	4	4	5	3	3	3	3	3	4	4	4	5	5	4	4	4	4	4	4	4	5	5	#NULL!
1	2	1	2	2	3	3	1	2	1	2	7	4	5	4	5	4	4	4	5	4	4	4	5	4	4	5	5	4	4	4	4	4	4	3	3	3	3	4	3	3	3	3	4	3	3	3	#NULL!
2	2	3	2	2	3	3	1	1	1	2	7	1	2	1	3	2	4	2	4	3	5	3	4	6	2	4	3	4	3	4	4	3	4	5	3	3	3	2	3	3	6	5	4	4	5	5	#NULL!
2	2	1	2	1	2	3	1	1	1	2	1	6	7	7	7	6	7	6	6	6	6	7	7	6	7	6	6	7	6	6	7	6	6	6	6	6	7	7	6	6	6	7	6	7	7	7	#NULL!
1	2	1	1	1	2	3	1	2	1	2	5	5	5	5	6	6	6	6	6	6	7	6	6	5	6	5	5	6	6	6	6	6	7	5	6	6	5	6	5	5	5	6	5	6	5	6	#NULL!
1	2	1	2	1	2	3	1	2	1	2	6	5	6	6	7	4	5	6	5	6	6	5	6	7	7	6	6	6	5	5	6	5	6	7	6	6	6	6	6	4	6	7	6	6	6	4	#NULL!
2	2	3	2	2	3	3	1	2	1	2	6	6	6	6	7	4	6	6	7	6	7	5	7	7	7	7	7	7	7	7	7	7	7	7	7	6	7	7	7	6	6	7	6	6	5	4	#NULL!
1	2	1	2	1	3	5	1	2	1	2	6	5	5	5	6	6	6	6	6	5	5	5	6	6	6	6	5	5	5	5	5	5	5	5	5	6	6	6	6	6	6	5	5	5	5	5	#NULL!
2	2	2	1	2	4	5	1	1	1	2	7	5	6	5	7	5	5	6	6	6	6	5	6	3	5	6	5	5	5	4	5	6	5	5	5	5	5	6	5	6	5	5	5	5	6	6	#NULL!
3	2	3	1	1	2	5	1	2	1	2	6	4	4	4	4	5	5	5	4	5	5	5	5	5	5	4	5	5	5	5	5	5	5	5	6	6	6	5	6	5	5	5	5	5	5	5	#NULL!
2	2	1	1	2	4	5	1	1	1	2	7	5	6	5	6	5	5	6	5	6	6	5	6	3	5	6	5	5	5	4	5	6	5	5	5	5	5	6	5	5	5	5	5	5	6	6	#NULL!
2	2	1	2	2	3	5	1	1	1	2	7	5	5	6	4	4	6	6	6	6	7	7	7	7	6	6	7	6	6	6	7	6	6	6	6	6	6	6	6	6	7	7	7	6	6	6	#NULL!
2	2	1	1	1	2	5	1	2	1	2	7	3	5	5	6	3	6	6	6	7	7	5	3	5	5	5	5	5	3	2	3	4	5	4	3	3	4	4	5	4	4	4	5	5	3	4	#NULL!
3	1	2	2	1	1	1	1	1	1	2	6	5	6	4	4	6	6	4	7	5	6	4	6	4	6	4	7	7	7	6	6	7	5	4	7	5	6	4	6	7	4	5	6	5	6	7	#NULL!
3	1	2	1	1	2	1	1	1	1	2	7	4	5	5	5	4	6	6	5	7	6	7	5	4	5	7	5	7	5	7	6	5	7	6	7	6	5	6	7	6	4	6	7	5	6	7	#NULL!
2	2	1	1	1	1	7	1	2	1	2	7	5	4	5	6	4	7	4	7	5	5	6	5	6	5	7	5	7	5	6	4	7	5	7	4	6	7	5	7	6	5	5	7	6	5	7	#NULL!
3	1	2	1	2	2	1	1	2	1	2	7	7	6	4	1	5	7	2	5	4	7	3	5	3	6	7	4	6	7	5	4	7	4	4	7	4	7	5	7	4	7	5	6	5	6	7	#NULL!
2	2	2	1	1	2	1	1	2	1	2	7	7	6	5	5	6	7	5	5	5	5	5	5	6	7	5	5	7	7	4	4	6	4	7	7	4	5	7	3	4	5	7	3	7	7	7	#NULL!
3	1	3	1	1	2	1	1	2	1	2	7	7	6	6	5	6	6	6	7	5	5	6	5	4	6	4	5	4	7	6	5	6	5	5	6	5	6	6	4	7	5	3	7	4	6	3	#NULL!
4	1	4	1	1	2	4	1	1	1	2	7	7	6	5	5	6	5	7	5	6	5	7	5	5	7	5	5	5	7	6	6	5	5	7	5	5	7	6	5	6	5	6	4	6	5	5	#NULL!
4	1	4	1	1	2	1	1	2	1	2	7	7	6	6	7	5	4	7	5	3	5	7	3	5	5	3	6	4	4	5	4	7	5	6	7	5	7	4	5	3	5	4	7	5	4	6	#NULL!
1	2	1	2	1	2	4	1	2	1	2	7	7	6	6	6	5	5	7	3	4	1	5	5	4	5	4	7	5	7	5	6	5	6	1	7	4	7	5	6	7	4	5	6	4	2	7	#NULL!
1	1	1	1	1	3	5	1	1	1	2	7	7	6	5	4	5	4	3	3	5	5	3	5	5	4	5	5	3	7	6	5	6	5	5	7	5	6	5	5	6	5	5	6	5	5	6	#NULL!
3	1	2	1	1	2	4	1	2	1	2	7	7	6	7	7	5	6	5	4	4	6	1	5	4	6	4	6	3	7	6	7	4	5	5	7	5	6	5	7	7	4	6	5	7	4	6	#NULL!
3	1	3	1	1	1	5	1	2	1	2	7	7	6	5	6	5	7	5	6	5	6	5	5	6	5	6	5	6	7	6	5	6	5	5	6	5	6	5	6	5	6	5	6	7	7	4	#NULL!
3	1	2	1	1	1	5	1	2	1	2	7	7	7	6	5	5	7	5	6	5	7	5	6	4	7	5	4	7	7	6	7	5	4	7	7	5	5	3	5	4	3	5	3	5	4	7	#NULL!
4	1	4	1	2	1	1	1	2	1	2	7	7	6	5	7	7	5	5	3	2	3	3	4	3	4	3	6	5	7	6	6	6	5	4	5	5	3	6	6	4	5	4	5	6	5	5	#NULL!
2	1	2	1	1	3	1	1	2	2	2	1	7	6	5	7	7	5	6	4	6	5	7	5	4	6	5	7	5	7	6	5	7	5	6	6	5	6	5	6	6	4	5	7	5	5	7	#NULL!
3	1	4	1	2	2	1	1	2	1	2	7	7	6	5	6	7	5	5	6	4	6	5	4	4	5	4	5	4	7	5	4	5	5	4	7	5	6	7	7	5	3	5	6	5	7	3	#NULL!
3	1	3	1	2	2	1	1	2	1	2	7	7	6	5	5	7	5	4	5	3	5	3	6	3	6	3	4	4	7	6	5	4	5	4	5	5	6	4	6	5	4	5	4	5	5	4	#NULL!
2	1	2	1	1	2	1	1	2	1	2	7	7	6	7	5	4	5	6	4	6	4	6	5	4	5	5	4	5	7	6	5	5	6	5	6	5	6	5	5	6	5	4	5	5	4	4	#NULL!
2	2	1	2	2	2	1	1	1	1	2	7	7	6	5	4	6	2	6	5	3	5	6	3	6	3	6	4	3	7	6	5	6	5	5	7	7	4	6	4	6	5	3	5	5	4	6	#NULL!
2	1	2	2	2	2	1	1	2	1	2	7	7	5	6	5	3	4	1	7	4	3	4	5	4	5	4	5	6	7	5	6	6	5	5	7	5	7	5	7	5	6	5	6	5	6	6	#NULL!
2	1	2	1	2	2	1	1	2	1	2	7	7	5	4	3	7	3	7	3	5	6	4	6	4	6	4	5	7	7	6	7	5	6	4	5	4	7	7	4	5	4	5	6	4	5	5	#NULL!
1	2	1	1	2	2	1	1	1	1	2	7	5	4	6	7	4	2	5	7	3	6	3	6	7	3	5	4	7	7	5	6	7	4	4	6	4	6	5	7	4	5	5	7	4	5	5	#NULL!
2	1	1	1	1	2	1	1	2	1	2	7	5	4	5	4	5	4	5	6	4	4	5	4	4	5	5	4	6	4	3	4	5	4	3	3	4	5	4	4	4	4	5	4	4	4	5	#NULL!
2	1	2	1	1	2	1	1	1	1	2	2	5	6	6	7	4	5	6	6	5	5	5	6	5	7	6	5	5	5	5	6	6	5	5	4	3	5	4	5	5	5	4	4	4	5	6	#NULL!
2	1	2	2	2	2	7	1	1	1	2	6	5	6	6	6	3	6	4	3	3	5	6	6	4	6	3	5	3	5	2	3	5	4	6	6	6	6	4	6	5	2	5	3	3	5	5	#NULL!
4	2	4	2	2	1	7	1	2	1	2	6	4	4	4	2	2	4	6	6	6	6	3	3	4	6	7	7	7	5	5	5	6	5	7	6	6	6	5	5	5	5	4	5	6	7	7	#NULL!
1	1	1	2	1	2	7	1	2	1	2	6	4	4	4	4	3	3	5	4	5	4	5	5	5	4	4	5	5	4	4	4	4	4	3	4	5	5	5	4	4	4	4	5	4	4	4	#NULL!
4	2	4	1	1	2	7	1	2	1	2	5	6	6	6	6	6	6	6	6	6	6	6	6	6	6	6	6	6	6	6	6	6	6	6	6	6	6	6	6	6	6	6	6	6	6	6	#NULL!
3	1	2	2	2	1	7	1	1	2	2	6	2	3	3	4	1	1	1	5	3	3	3	3	3	1	1	6	1	6	5	5	6	5	5	4	4	5	5	6	4	4	4	5	6	6	6	#NULL!
3	1	3	2	2	2	7	1	2	1	2	7	3	4	3	1	4	4	3	1	4	4	1	3	3	3	3	3	3	2	3	3	3	3	3	1	2	3	4	4	4	4	3	4	4	3	4	#NULL!
4	1	4	2	2	2	7	1	2	1	2	2	5	5	5	5	5	4	6	4	3	4	5	4	3	4	5	4	5	5	4	4	4	4	5	5	5	4	6	5	5	5	4	4	5	4	5	#NULL!
2	2	2	1	2	2	4	1	2	1	2	2	5	5	4	5	4	4	5	6	6	6	5	5	5	5	6	5	5	5	5	5	5	5	5	6	5	5	6	6	6	6	6	5	6	6	6	#NULL!
1	2	1	1	1	2	5	1	1	1	2	7	4	4	5	5	4	5	5	5	5	6	5	6	6	6	5	5	5	5	5	6	5	5	6	6	6	5	6	5	5	6	6	6	6	6	6	#NULL!
2	1	2	2	2	1	4	1	1	1	2	6	3	3	3	4	3	3	3	4	3	3	3	3	3	3	3	3	3	2	2	3	3	3	3	3	3	3	3	3	3	3	3	3	3	3	3	#NULL!
4	1	4	2	2	2	7	1	1	1	2	6	5	6	5	5	5	6	5	5	5	6	6	6	6	5	5	4	4	5	6	6	7	6	6	5	5	4	4	5	5	4	5	4	5	4	5	#NULL!
4	1	4	2	2	2	7	1	2	1	2	6	6	6	5	5	5	5	5	5	5	5	5	5	5	5	5	5	5	5	5	5	5	5	5	5	5	5	5	5	5	5	5	5	5	5	5	#NULL!
1	2	1	2	2	2	1	2	2	1	1	7	6	6	6	5	6	5	5	5	6	6	6	6	6	5	5	5	6	6	6	7	7	7	7	6	6	6	6	6	6	6	6	7	7	7	7	#NULL!
4	1	4	2	2	2	7	1	2	1	2	6	6	6	6	6	6	6	6	6	6	6	6	6	6	6	6	6	6	6	6	6	6	6	6	6	6	6	6	6	6	6	6	6	6	6	6	#NULL!
2	1	2	2	2	1	3	1	1	1	2	1	4	4	3	4	5	5	4	6	6	6	3	3	4	3	4	4	3	3	5	4	4	5	6	6	6	7	5	6	5	5	6	6	6	5	6	#NULL!
2	1	1	2	2	3	4	1	1	1	2	3	1	2	2	1	1	2	1	1	1	2	1	2	2	1	2	1	2	1	1	2	2	2	2	1	1	2	2	2	1	2	2	2	2	1	2	#NULL!
2	1	3	2	2	3	4	1	1	1	2	4	5	6	5	6	6	6	5	6	6	6	5	6	6	6	5	6	6	5	6	6	6	5	6	6	6	6	6	5	6	6	6	5	6	6	6	#NULL!
1	2	2	1	2	4	4	1	2	1	2	7	6	6	6	6	5	7	6	6	5	6	7	7	6	6	6	6	7	7	6	5	6	5	5	6	5	6	6	5	6	5	5	6	6	6	6	#NULL!
3	1	3	2	2	2	4	1	1	1	2	2	1	2	1	4	5	4	4	5	4	6	6	6	6	6	6	5	5	4	5	5	5	4	4	6	6	6	6	6	7	7	7	7	7	7	7	#NULL!
3	1	3	2	2	1	4	1	1	1	2	2	2	2	3	2	3	4	3	2	2	2	2	3	2	3	4	2	2	4	4	4	3	4	4	5	4	5	4	5	6	5	6	4	5	4	5	#NULL!
2	1	3	2	2	2	4	1	2	1	2	7	7	6	6	7	6	7	7	6	7	7	7	6	6	7	6	6	6	6	7	7	7	7	7	6	7	7	7	7	7	7	6	7	7	7	7	#NULL!
1	2	1	2	1	1	4	1	2	1	2	6	5	3	5	5	4	5	4	6	5	4	5	5	4	4	5	4	5	4	3	5	4	4	5	5	5	4	5	5	4	5	5	5	4	4	4	#NULL!
3	1	3	2	2	3	6	1	2	1	2	7	7	7	7	7	7	7	6	6	7	7	7	7	6	7	6	7	6	6	6	6	7	6	7	5	6	6	6	6	4	6	5	6	6	6	7	#NULL!
1	2	1	2	2	1	1	2	2	1	1	7	3	3	3	3	3	3	4	4	4	4	4	4	4	3	3	3	3	4	4	4	4	4	4	5	5	5	5	5	4	4	4	4	3	3	3	#NULL!
2	1	2	2	2	2	1	2	1	1	1	3	4	3	4	3	3	4	4	4	3	3	4	4	3	3	4	5	4	2	3	2	5	5	4	5	2	4	3	4	3	2	3	4	3	4	5	#NULL!
3	2	3	2	2	2	1	1	1	1	2	7	5	5	5	5	5	4	4	4	4	4	5	5	5	5	4	4	4	4	4	4	5	5	5	5	5	5	5	6	6	5	6	6	5	6	5	#NULL!
3	2	3	2	2	3	1	1	2	1	2	5	6	6	6	6	6	6	5	4	5	5	5	5	4	5	6	7	6	6	5	6	5	5	5	6	7	7	7	7	6	7	6	7	7	6	7	#NULL!
2	2	1	2	1	3	5	1	2	1	2	6	4	5	2	4	2	2	3	3	1	2	2	7	7	7	6	6	6	3	4	5	7	4	4	3	5	5	4	5	5	5	4	5	4	7	6	#NULL!
1	2	1	2	2	2	3	2	2	1	1	7	6	5	5	6	5	5	5	5	5	5	6	5	6	6	6	6	5	5	5	5	5	5	6	4	4	5	5	5	6	6	5	4	4	4	4	#NULL!
1	1	1	2	2	2	3	2	2	2	1	7	6	6	6	5	4	5	5	4	4	5	5	5	5	4	6	3	4	3	5	3	4	5	5	5	6	7	5	5	6	4	3	4	5	3	5	#NULL!
1	2	1	2	2	2	1	2	2	1	2	7	4	4	4	4	3	4	4	4	4	4	4	4	4	4	4	4	4	4	4	4	4	4	4	4	4	4	4	4	4	4	4	4	4	3	3	#NULL!
1	2	1	2	2	2	1	2	2	1	1	3	6	6	5	6	4	6	5	4	6	6	6	6	6	5	5	7	5	5	4	5	4	5	4	5	6	7	6	6	7	2	7	6	6	6	6	#NULL!
2	1	2	2	2	2	1	2	1	1	1	3	6	6	5	6	4	6	5	4	6	6	6	6	6	5	5	7	5	5	4	5	4	5	4	5	6	7	6	6	7	2	7	6	6	6	6	#NULL!
1	1	1	2	2	2	1	2	2	1	1	2	3	3	2	3	2	2	4	3	1	1	3	5	3	1	3	2	1	2	1	2	1	2	2	1	2	3	4	5	4	3	3	2	2	2	2	#NULL!
1	2	1	2	2	4	6	2	2	1	1	3	7	7	6	7	6	7	7	6	6	6	6	6	7	6	7	6	5	6	1	7	7	7	2	7	6	6	7	7	7	6	6	5	7	7	7	#NULL!
1	2	1	2	2	3	6	2	2	1	1	7	6	7	6	6	4	7	6	6	6	7	5	6	7	6	7	7	6	7	1	7	6	7	1	7	7	7	7	7	7	7	6	5	7	7	7	#NULL!
1	2	1	2	2	3	6	2	2	1	1	3	7	7	6	7	4	7	7	6	7	7	5	1	7	6	6	7	6	6	2	7	6	7	7	7	7	7	6	7	2	6	5	5	7	7	4	#NULL!
1	2	1	2	2	2	6	2	2	1	1	3	5	7	7	7	5	7	7	4	6	6	5	1	7	7	7	7	7	7	1	7	7	7	4	7	7	7	7	6	5	7	5	5	7	5	5	#NULL!
1	1	1	2	2	2	1	2	2	2	1	7	6	7	6	7	6	6	7	7	6	7	6	7	6	7	7	6	5	6	1	6	6	6	7	6	6	6	7	6	7	6	7	7	6	7	7	#NULL!
2	2	1	2	2	2	1	2	2	2	1	7	6	7	5	5	6	7	7	5	7	6	6	5	5	5	5	4	5	5	6	6	5	5	5	5	5	5	5	5	6	5	5	6	6	5	5	#NULL!
1	2	1	2	2	2	3	2	1	1	1	3	7	7	7	7	7	7	7	7	7	7	7	7	7	7	7	7	7	7	7	7	7	7	7	7	7	7	7	7	7	7	7	7	7	7	7	#NULL!
1	2	2	1	2	2	6	2	2	2	1	7	6	7	5	6	4	7	7	5	7	6	6	7	7	4	6	6	6	4	1	5	6	6	3	6	6	6	6	4	7	6	5	5	6	6	6	#NULL!
1	2	1	2	2	2	6	2	2	1	1	7	3	4	3	6	6	6	7	5	6	3	2	3	6	2	3	5	4	4	2	4	5	6	4	6	6	6	6	4	5	4	6	3	5	3	5	#NULL!
1	1	1	2	2	2	4	2	2	1	1	7	6	5	6	5	5	5	5	6	6	6	5	4	5	5	6	6	7	7	6	6	6	6	7	6	6	7	7	6	6	5	6	6	5	3	3	#NULL!
2	2	2	2	2	2	2	2	1	1	1	7	7	6	7	5	5	7	5	7	5	5	7	6	5	7	6	5	7	5	7	6	5	7	5	6	7	7	5	7	7	6	7	6	6	7	7	#NULL!
2	1	2	2	2	2	1	2	2	1	1	7	6	6	7	6	6	6	7	6	5	5	6	6	5	5	7	7	3	6	7	6	7	7	7	7	6	7	7	7	6	7	7	7	7	7	7	#NULL!
2	1	2	2	2	2	4	2	2	1	1	2	7	6	7	7	7	6	6	6	7	7	7	6	5	5	5	7	7	7	6	6	7	5	5	7	7	6	6	5	6	6	5	7	7	7	7	#NULL!
2	1	2	2	2	2	4	2	2	1	1	1	6	7	5	7	5	7	5	7	6	7	6	6	7	6	5	7	6	5	7	5	6	6	7	7	5	5	6	6	7	7	6	6	7	7	7	#NULL!
1	2	1	2	2	2	5	2	2	1	1	5	7	7	6	6	6	7	7	6	6	5	5	5	5	6	6	6	6	7	7	7	7	6	6	4	5	6	6	6	7	7	6	6	6	7	7	#NULL!
2	1	2	2	2	1	4	2	2	1	1	6	6	6	5	6	7	6	5	5	5	6	5	5	4	5	4	5	4	5	5	4	5	6	4	4	3	4	5	4	4	3	4	4	3	4	4	#NULL!
2	2	2	2	2	2	1	2	1	1	1	6	6	7	6	6	7	6	5	6	7	6	6	7	6	6	6	6	6	7	6	7	6	6	6	7	6	7	7	7	7	7	6	7	6	7	7	#NULL!
2	1	2	2	2	2	4	2	1	2	1	6	6	6	5	6	7	7	6	5	5	6	6	7	5	4	6	6	6	6	5	6	5	7	7	5	6	7	6	7	7	7	7	7	6	7	7	#NULL!
1	2	1	2	2	2	5	2	1	2	1	6	5	5	4	6	4	4	5	6	5	5	4	5	7	5	7	6	5	5	5	6	5	6	5	5	5	6	6	6	5	5	6	7	5	5	5	#NULL!
2	2	2	2	2	3	2	2	1	1	1	6	5	6	6	6	6	6	6	6	7	6	6	7	6	6	6	6	6	6	6	6	6	6	6	6	6	6	6	6	6	6	6	6	6	6	6	#NULL!
1	2	2	2	2	2	5	2	2	1	1	7	5	5	5	5	6	4	5	4	4	6	6	5	5	4	5	5	5	1	5	5	5	1	1	5	6	6	5	5	6	6	5	5	6	6	6	#NULL!
2	2	2	2	2	3	4	2	2	1	1	7	6	7	1	7	7	7	7	7	7	7	7	3	4	5	7	7	7	7	7	7	7	7	7	7	7	7	7	7	7	7	7	7	7	7	7	#NULL!
1	2	1	2	2	2	#NULL!	2	2	2	1	3	7	6	7	6	6	7	6	7	6	6	5	5	6	5	6	5	6	7	6	5	6	6	7	5	7	6	7	7	7	6	6	6	7	6	7	#NULL!
2	2	1	2	1	2	1	3	2	1	1	7	7	7	7	7	5	7	7	7	7	7	7	5	5	7	7	7	7	7	7	6	7	6	5	7	7	7	7	7	7	6	6	6	5	5	6	#NULL!
2	2	1	2	2	3	1	3	2	1	1	7	3	5	7	7	5	7	7	7	7	7	5	5	7	7	7	7	7	7	7	6	7	6	5	7	7	7	7	7	7	6	6	6	5	5	6	#NULL!
2	2	2	2	1	3	1	3	2	1	1	7	7	7	7	6	6	7	7	7	6	7	6	7	7	7	6	7	7	7	7	6	7	6	5	7	7	7	7	7	6	6	6	5	5	6	6	#NULL!
3	1	3	2	2	2	1	3	1	1	1	6	5	5	6	6	5	7	7	7	7	6	7	7	7	7	7	7	7	7	7	5	5	6	7	6	6	6	6	6	7	6	6	7	3	7	6	#NULL!
2	1	2	2	1	2	1	3	2	1	1	6	5	5	6	6	5	7	7	7	7	6	7	7	7	7	7	7	7	7	7	5	5	6	7	6	6	6	6	6	7	6	6	7	5	7	6	#NULL!
2	2	2	2	2	2	1	3	2	2	1	7	6	7	6	6	6	7	7	6	6	7	7	6	7	7	7	7	7	4	6	6	5	7	7	7	6	7	7	7	6	7	6	5	7	6	6	#NULL!
2	1	2	2	1	1	1	3	2	1	1	7	3	2	2	3	3	4	3	3	3	5	4	4	4	4	4	4	4	5	5	5	5	4	3	5	5	4	5	4	3	4	3	4	6	6	5	#NULL!
3	2	2	2	2	2	1	3	2	1	1	7	6	6	6	6	5	6	6	6	6	5	6	5	5	5	6	2	2	2	1	2	4	5	6	66	6	6	5	6	5	5	6	5	4	5	6	#NULL!
2	1	1	2	2	2	1	3	2	1	1	1	6	6	6	6	6	6	6	6	6	5	5	5	6	4	6	2	2	2	1	2	4	4	6	6	6	5	5	6	6	6	6	4	4	6	5	#NULL!
3	1	3	2	2	2	6	3	2	1	1	1	6	6	5	5	5	6	5	5	6	6	6	6	6	6	6	2	2	2	1	2	3	5	6	6	6	6	5	6	6	5	5	4	4	5	6	#NULL!
2	1	3	2	2	2	1	3	2	1	1	7	4	4	4	4	4	6	6	6	6	6	6	6	6	6	6	1	2	2	1	2	4	5	6	6	6	6	6	6	6	6	5	4	3	5	5	#NULL!
3	1	2	2	2	2	1	3	2	1	1	4	6	6	6	6	6	4	5	6	5	5	5	6	6	5	6	2	2	2	2	2	5	5	6	6	6	6	6	6	5	5	5	4	4	5	6	#NULL!
4	1	4	2	2	4	1	3	2	1	1	7	7	7	7	7	7	7	7	7	7	7	7	7	7	7	7	7	7	7	7	7	7	7	7	7	7	7	7	7	7	7	7	7	7	7	7	#NULL!
4	1	4	2	2	2	1	3	2	1	1	3	5	7	7	7	6	5	5	5	5	7	6	5	5	5	5	7	3	5	6	5	4	6	5	7	7	6	2	4	4	4	5	5	4	5	5	#NULL!
4	2	4	2	2	2	1	3	2	1	1	7	6	6	6	6	6	6	6	6	6	6	6	6	6	6	6	5	5	5	5	5	5	5	5	5	6	6	6	5	5	6	6	6	5	5	6	#NULL!
3	1	3	2	2	2	6	3	2	1	1	5	7	7	7	7	6	6	7	6	7	6	7	7	6	6	6	6	5	5	6	6	5	6	4	5	7	5	6	5	5	5	6	5	6	6	7	#NULL!
2	2	2	2	1	2	1	3	2	2	1	7	6	6	6	6	6	6	6	6	6	6	6	6	6	6	6	6	6	6	6	6	6	6	6	6	6	6	6	6	6	6	6	6	6	6	6	#NULL!
3	1	3	2	1	2	1	3	2	1	1	6	5	6	5	6	4	4	6	5	5	6	7	7	5	6	6	7	6	6	7	7	6	5	5	6	7	7	6	6	6	6	7	6	7	6	7	#NULL!
2	2	2	2	2	2	1	2	2	1	1	2	7	7	7	7	7	7	7	7	7	7	7	7	7	7	7	7	7	7	7	7	7	7	7	7	7	7	6	6	6	6	6	7	7	7	7	#NULL!
2	2	2	2	1	2	1	3	2	1	1	4	7	7	7	7	7	6	7	6	6	7	6	7	7	7	7	7	7	6	5	7	6	6	6	6	6	6	6	6	5	5	5	6	6	5	6	#NULL!
1	2	1	2	2	2	1	3	2	1	1	5	6	6	5	6	3	4	5	6	6	4	4	6	3	5	5	5	4	5	5	4	5	4	3	4	5	3	5	5	4	5	5	4	5	4	5	#NULL!
1	2	1	1	1	4	4	2	2	1	1	7	4	4	4	4	4	4	5	5	5	4	5	5	4	5	5	5	4	4	4	4	4	3	3	3	3	4	4	4	4	4	4	4	4	4	4	#NULL!
4	2	4	2	1	#NULL!	1	3	2	1	1	4	7	7	7	7	7	6	7	6	6	7	6	7	7	7	7	7	7	7	6	6	7	7	7	7	7	7	7	7	7	7	7	7	7	7	7	#NULL!
4	1	4	2	2	3	1	3	2	1	1	6	6	7	7	7	6	7	7	7	7	6	7	7	6	7	7	7	7	7	7	7	7	7	7	6	7	7	7	7	7	7	7	6	7	7	7	#NULL!
4	1	4	2	2	1	1	3	2	1	1	7	7	6	5	6	5	4	5	4	4	5	5	7	7	5	7	5	7	1	7	5	6	6	5	7	6	7	7	7	6	6	5	5	6	6	7	#NULL!
3	1	2	2	2	3	1	3	2	1	1	2	5	6	5	5	6	6	6	5	6	5	5	5	6	6	5	6	5	6	5	6	6	6	6	5	5	6	6	6	5	5	6	5	5	5	6	#NULL!
3	1	3	2	2	1	1	3	2	1	1	7	5	5	4	4	5	4	4	5	3	4	5	4	5	3	4	3	2	5	5	4	4	5	3	4	5	4	5	3	4	3	5	4	3	4	3	#NULL!
2	2	3	2	2	2	1	3	1	1	1	7	5	5	5	5	5	5	5	5	5	5	5	5	5	5	5	5	5	5	5	4	4	5	3	4	5	4	5	3	4	5	3	4	3	4	3	#NULL!
4	1	4	2	1	3	1	3	2	1	1	3	6	6	5	5	5	7	7	7	7	7	6	7	7	6	7	6	7	7	7	7	7	7	7	7	7	7	7	7	7	6	7	7	7	7	7	#NULL!
4	1	4	2	1	2	1	3	2	1	1	3	6	6	5	5	5	7	7	7	7	7	6	7	7	6	7	6	7	7	7	7	7	7	7	7	7	7	7	7	7	6	7	7	7	7	7	#NULL!
4	2	3	2	1	2	1	3	2	1	1	6	6	6	5	5	5	7	7	7	7	7	6	7	7	6	7	6	7	7	7	7	7	7	7	7	7	7	7	7	7	6	7	7	7	7	7	#NULL!
4	1	4	2	2	3	1	3	2	1	1	6	5	5	5	5	4	5	5	5	5	5	5	5	4	5	5	5	5	5	5	5	4	4	4	4	4	5	5	5	5	5	5	5	5	5	5	#NULL!
4	2	4	2	2	2	3	3	2	1	1	6	6	6	6	7	6	6	6	6	6	6	4	1	1	6	4	6	6	7	7	7	6	6	6	7	7	7	7	5	7	7	7	7	7	7	7	#NULL!
3	2	3	2	2	3	3	3	2	1	1	6	6	6	6	7	6	6	6	6	6	6	4	1	1	6	4	6	6	7	7	7	6	6	6	6	7	7	7	5	7	7	7	7	7	7	7	#NULL!
4	2	4	2	1	2	1	3	2	1	1	7	5	5	5	5	5	5	5	5	5	5	5	5	5	5	5	5	5	5	5	5	5	5	5	5	5	5	5	5	5	5	5	5	5	5	5	#NULL!
3	2	4	2	2	1	5	3	2	1	1	6	4	3	3	3	4	4	3	4	3	3	4	3	4	3	3	4	3	4	3	4	3	4	3	4	2	3	4	4	2	5	3	4	5	4	3	#NULL!
3	2	3	2	2	2	1	3	2	1	1	3	6	7	7	6	6	6	6	6	6	7	6	7	7	7	6	6	6	7	6	6	6	7	7	6	7	7	6	7	6	7	6	7	7	7	6	#NULL!
2	2	1	2	2	2	1	3	2	1	1	6	6	5	6	7	7	7	7	6	5	6	6	6	6	7	7	6	5	4	4	4	5	5	5	6	5	6	6	6	7	6	6	6	5	5	5	#NULL!
2	2	3	2	2	4	5	3	2	1	1	2	7	5	5	7	2	7	2	1	1	4	7	2	1	3	7	7	5	3	6	3	5	6	6	4	5	7	6	4	3	4	5	6	5	1	6	#NULL!
3	2	3	2	2	3	5	3	2	1	1	6	3	4	5	4	2	4	4	2	2	4	2	3	1	3	1	3	4	3	4	2	1	2	4	3	4	2	3	4	1	1	2	3	3	1	1	#NULL!
3	1	3	2	1	3	1	3	2	1	1	7	7	6	6	7	5	7	7	7	7	6	7	6	6	6	7	7	7	6	7	7	6	6	7	7	6	7	7	7	7	7	6	7	6	6	7	#NULL!
2	2	1	2	2	3	5	3	2	1	1	1	6	6	6	6	6	6	6	6	6	6	6	6	6	6	6	6	6	6	6	6	6	6	6	6	6	6	6	6	6	6	6	6	6	6	6	#NULL!
2	2	2	2	2	3	6	3	1	1	1	5	6	6	6	6	6	6	6	6	6	6	6	6	6	6	6	6	6	5	5	5	6	6	6	6	6	6	6	6	6	6	6	6	6	6	6	#NULL!
2	2	3	2	2	2	7	3	2	1	1	3	5	5	5	5	5	5	5	5	5	5	5	5	5	5	5	5	5	5	5	5	5	5	5	5	5	5	5	5	5	5	5	5	5	5	5	#NULL!
2	2	3	2	2	2	7	3	2	1	1	3	5	5	5	5	5	5	5	5	5	5	5	5	5	5	5	5	5	5	5	5	5	5	5	5	5	5	5	5	5	5	5	5	5	5	5	#NULL!
3	1	3	2	2	2	7	3	2	1	1	3	5	7	7	5	6	6	6	6	6	6	7	6	6	6	5	6	6	7	7	6	6	6	6	7	6	5	5	6	6	6	6	7	7	6	7	#NULL!
2	2	2	2	2	3	3	3	2	1	1	1	2	3	1	3	5	5	4	4	5	5	3	3	3	4	4	4	1	1	2	1	3	3	2	2	2	2	2	1	2	2	1	2	2	1	1	#NULL!
3	1	3	2	1	2	1	3	2	1	1	1	4	3	5	4	5	4	4	4	4	5	5	5	4	5	5	3	2	5	5	5	6	6	6	5	5	6	6	5	6	5	5	4	3	2	5	#NULL!
2	2	2	2	1	3	1	3	2	1	1	2	7	7	5	4	6	5	5	6	5	6	5	5	4	4	5	5	5	7	6	6	6	5	5	4	4	3	5	6	7	5	5	5	4	3	3	#NULL!
2	2	1	2	1	2	4	3	2	1	1	1	4	3	5	4	5	4	4	4	4	5	5	4	5	5	3	3	4	4	4	4	6	6	6	4	4	6	6	6	5	5	4	4	3	2	6	#NULL!
2	1	2	2	2	2	1	3	2	1	1	7	5	6	6	7	5	7	6	6	7	6	7	6	7	6	7	7	7	5	6	7	6	7	6	7	6	6	7	7	7	4	7	7	6	7	6	#NULL!
2	2	1	2	2	3	6	3	2	1	1	6	6	5	5	6	3	5	3	5	3	5	3	5	3	5	3	5	3	5	3	5	3	5	3	5	4	4	3	5	3	5	3	5	3	5	3	#NULL!
2	2	2	2	2	3	6	3	2	1	1	3	1	4	2	2	5	5	3	3	3	5	5	5	3	4	2	1	1	4	2	2	5	2	2	3	4	4	3	1	1	3	3	2	5	5	3	#NULL!
4	2	4	2	2	2	3	3	2	1	1	6	7	7	7	7	7	7	7	7	7	7	7	4	1	7	7	7	7	7	7	7	7	7	7	7	7	7	7	7	7	7	7	7	7	7	7	#NULL!
2	2	2	2	2	3	5	3	2	1	1	2	7	7	7	7	7	7	7	7	7	6	6	6	6	6	7	6	6	6	6	6	6	6	6	6	6	6	6	6	7	7	7	7	7	7	7	#NULL!
2	2	2	2	2	2	5	3	2	1	1	5	6	7	6	6	6	6	7	6	6	6	7	6	7	6	5	6	6	6	7	6	6	6	7	6	6	6	6	6	6	6	6	5	5	6	6	#NULL!
3	2	3	2	2	1	1	3	2	1	1	7	5	4	5	4	3	4	3	4	5	4	5	4	5	3	5	4	3	5	4	3	5	4	3	5	4	3	5	4	5	4	3	4	5	4	3	#NULL!
1	2	2	2	2	3	6	3	2	1	1	6	6	7	6	7	6	7	6	6	7	6	7	6	7	6	7	6	7	6	6	6	6	6	7	7	6	7	7	6	6	6	6	6	6	6	6	#NULL!
2	1	2	2	2	2	1	3	2	1	1	6	4	5	4	5	4	5	4	5	4	5	4	5	4	5	4	5	4	5	4	5	4	5	5	4	4	5	5	5	5	4	4	4	5	4	4	#NULL!
3	1	3	2	2	2	6	3	2	1	1	3	7	6	6	6	6	7	6	6	6	4	6	6	4	6	6	6	4	6	6	6	5	5	5	5	5	5	5	6	5	5	6	5	6	5	5	#NULL!
3	1	4	2	2	2	1	3	2	1	1	6	6	5	6	6	5	5	5	7	7	6	5	6	6	7	7	4	5	7	7	7	6	6	7	7	7	7	6	6	7	6	7	6	6	7	5	#NULL!
3	1	3	2	2	2	6	3	2	1	1	5	6	7	7	7	6	6	6	6	6	7	7	7	7	7	6	6	6	6	6	7	7	7	7	6	6	6	6	6	7	7	7	7	7	7	7	#NULL!
4	1	4	2	2	2	6	3	2	2	1	1	3	3	2	3	2	4	3	4	4	3	4	3	4	3	4	3	4	3	4	3	4	3	4	2	4	2	4	3	4	3	4	3	4	3	4	#NULL!
3	2	3	2	2	3	5	3	2	1	1	6	7	5	5	7	2	7	6	6	5	7	6	4	5	4	4	4	5	2	2	5	6	5	6	2	3	4	5	6	6	3	5	6	6	5	6	#NULL!
3	1	4	2	2	2	6	3	2	1	1	2	5	5	5	4	5	4	4	4	5	5	5	5	4	4	5	4	4	4	5	4	4	4	4	4	6	4	4	4	6	5	4	4	5	4	4	#NULL!
1	2	1	2	1	1	1	3	2	1	1	6	2	3	4	2	6	3	5	4	6	1	2	1	1	2	1	5	5	1	2	1	5	5	4	5	6	6	4	2	3	2	2	2	1	5	5	#NULL!
2	2	2	2	2	2	6	3	1	1	1	6	6	7	6	7	6	7	6	6	6	7	6	6	6	6	6	6	6	6	6	7	6	7	6	7	6	7	6	6	6	6	6	6	6	6	6	#NULL!
1	2	1	2	2	3	3	3	2	1	1	6	6	7	6	7	7	7	7	6	6	6	5	6	7	6	7	6	6	6	7	7	7	7	6	7	7	7	7	6	6	7	7	6	5	6	6	#NULL!
4	1	4	2	1	2	1	3	2	1	1	6	6	6	5	5	5	7	7	7	7	7	6	7	7	6	7	6	7	7	7	7	7	7	7	7	7	7	7	7	7	6	7	7	7	7	7	#NULL!
3	2	3	2	2	2	1	3	2	2	1	2	7	7	7	7	7	6	7	6	7	6	7	7	7	7	7	7	7	6	6	6	6	6	6	6	7	7	7	7	7	7	7	7	7	7	7	#NULL!
4	2	4	2	2	3	5	3	1	2	1	7	7	7	7	7	7	7	7	7	7	7	7	7	7	7	7	7	7	7	7	7	7	7	7	7	7	7	7	7	7	7	7	7	7	7	7	#NULL!
4	2	4	2	2	3	3	3	2	1	1	7	7	7	7	7	7	7	7	7	7	7	7	7	7	7	7	7	7	7	7	7	7	7	7	7	7	7	7	7	7	7	7	7	7	7	7	#NULL!

## Sheet: Variable 
D1	Numeric	8	2	AGE	{1.00, 22 TO 26}...	None	8	Right	Nominal	Input
D2	Numeric	8	2	GENDER	{1.00, MALE}...	None	8	Right	Nominal	Input
D3	Numeric	8	2	EXPERIENCE	{1.00, 0 TO 4 YEARS}...	None	8	Right	Nominal	Input
D4	Numeric	8	2	ORIENTATION	{1.00, NO}...	None	8	Right	Nominal	Input
D5	Numeric	8	2	MENOTORING	{1.00, NO}...	None	8	Right	Nominal	Input
D6	Numeric	8	2	GRADE	{1.00, SATISAFACTORY}...	None	8	Right	Nominal	Input
D7	Numeric	8	2	CLINICAL AREA	{1.00, MEDICAL ,SURGICAL}...	None	8	Right	Nominal	Input
D8	Numeric	8	2	HOSPITAL	{1.00, PUBLIC}...	None	8	Right	Nominal	Input
D9	Numeric	8	2	UNIVERSITY	{1.00, PRIVATE}...	None	8	Right	Nominal	Input
D10	Numeric	8	2	CURRICULUM	{1.00, SUFFICIENT}...	None	8	Right	Nominal	Input
D11	Numeric	8	2	ACCREDITATION	{1.00, ACCREDITED}...	None	8	Right	Nominal	Input
D12	Numeric	8	2	PREDICTOR	{1.00, AGE ,GENDER}...	None	8	Right	Nominal	Input
A1	Numeric	8	2	Independently apply the following stages in the nursing process: observation and assessment (nursing anamnesis, status and nursing goals)?	{1.00, TO A VERY LOW DEGREE}...	None	8	Right	Nominal	Input
A2	Numeric	8	2	Cater for the patient’s needs regarding basic, physical nursing care?	{1.00, TO A VERY LOW DEGREE}...	None	8	Right	Nominal	Input
A3	Numeric	8	2	Cater for the patient’s needs regarding specific, physical nursing care?	{1.00, TO A VERY LOW DEGREE}...	None	8	Right	Nominal	Input
A4	Numeric	8	2	Document the patient’s physical condition?	{1.00, TOA VERY LOW DEGREE}...	None	8	Right	Nominal	Input
A5	Numeric	8	2	Document the patient’s psychological condition?	{1.00, TO A VERY LOW DEGREE}...	None	8	Right	Nominal	Input
A6	Numeric	8	2	Communicate with patients, next of kin and staff respectfully, sensitively and empathetically?	{1.00, TO A VERY LOW DEGREE}...	None	8	Right	Nominal	Input
A7	Numeric	8	2	Show concern and respect for the patient’s autonomy, integrity and dignity?	{1.00, TO A VERY LOW DEGREE}...	None	8	Right	Nominal	Input
A8	Numeric	8	2	Utilize the knowledge and experience of the patient and/or their next of kin?	{1.00, TO A VERY LOW DEGREE}...	None	8	Right	Nominal	Input
A9	Numeric	8	2	Show openness to and respect for different values and faiths?	{1.00, TO A VERY LOW DEGREE}...	None	8	Right	Nominal	Input
A10	Numeric	8	2	Utilize the knowledge and experience of the team and others, and through team collaboration contribute to a holistic view of the patient?	{1.00, TO A VERY LOW DEGREE}...	None	8	Right	Nominal	Input
A11	Numeric	8	2	Manage drugs adequately, applying knowledge in pharmacology?	{1.00, TO A VERY LOW DEGREE}...	None	8	Right	Nominal	Input
A12	Numeric	8	2	Independently administer prescriptions?	{1.00, TO A VERY LOW DEGREE}...	None	8	Right	Nominal	Input
A13	Numeric	8	2	Question unclear instructions/prescriptions?	{1.00, TO A VERY LOW DEGREE}...	None	8	Right	Nominal	Input
A14	Numeric	8	2	Display judgement, knowledge and thoroughness when informing and providing for the patient’s security and wellbeing during examinations and treatments?	{1.00, TO A VERY LOW DEGREE}...	None	8	Right	Nominal	Input
A15	Numeric	8	2	Follow up the patient’s condition after examinations and treatments?	{1.00, TO A VERY LOW DEGREE}...	None	8	Right	Nominal	Input
A16	Numeric	8	2	Handle medical products on the basis of existing regulations and safety routines?	{1.00, TO A VERY LOW DEGREE}...	None	8	Right	Nominal	Input
A17	Numeric	8	2	enable optimal participation in care and treatment, in dialogue with the patient and next of kin?	{1.00, TO A VERY LOW DEGREE}...	None	8	Right	Nominal	Input
A18	Numeric	8	2	Inform and educate patients and next of kin individually, taking into account time, form and content?	{1.00, TO A VERY LOW DEGREE}...	None	8	Right	Nominal	Input
A19	Numeric	8	2	Inform and educate patients and next of kin in a group, taking into account time, form and content?	{1.00, TO A VERY LOW DEGREE}...	None	8	Right	Nominal	Input
A20	Numeric	8	2	Make sure that the patient and next of kin understand the information provided?	{1.00, TO A VERY LOW DEGREE}...	None	8	Right	Nominal	Input
A21	Numeric	8	2	In dialogue motivate the patient to comply with treatments?	{1.00, TO A VERY LOW DEGREE}...	None	8	Right	Nominal	Input
A22	Numeric	8	2	Make use of relevant patient records?	{1.00, TO A VERY LOW DEGREE}...	None	8	Right	Nominal	Input
A23	Numeric	8	2	Use information and communication technology (ICT) to support nursing care?	{1.00, TO A VERY LOW DEGREE}...	None	8	Right	Nominal	Input
A24	Numeric	8	2	Carry out documentation according to current legislation?	{1.00, TO A VERY LOW DEGREE}...	None	8	Right	Nominal	Input
A25	Numeric	8	2	Comply with existing regulations as well as guidelines and procedures?	{1.00, TO A VERY LOW DEGREE}...	None	8	Right	Nominal	Input
A26	Numeric	8	2	Handle sensitive information correctly and carefully?	{1.00, TO A VERY LOW DEGREE}...	None	8	Right	Nominal	Input
A27	Numeric	8	2	Pay attention to work-related risks and actively prevent these?	{1.00, TO A VERY LOW DEGREE}...	None	8	Right	Nominal	Input
A28	Numeric	8	2	Continuously engage in your own personal and professional competence development?	{1.00, TO A VERY LOW DEGREE}...	None	8	Right	Nominal	Input
A29	Numeric	8	2	Systematically lead, prioritise, delegate and coordinate nursing care within the team, based on the patient’s needs and the different competencies of co-workers/staff?	{1.00, TO A VERY LOW DEGREE}...	None	8	Right	Nominal	Input
A30	Numeric	8	2	Act adequately in case of unprofessional conduct by staff?	{1.00, TO A VERY LOW DEGREE}...	None	8	Right	Nominal	Input
A31	Numeric	8	2	in case of a serious incident within or outside the care institution, apply emergency medical principles	{1.00, TO A VERY LOW DEGREE}...	None	8	Right	Nominal	Input
A32	Numeric	8	2	Implement new knowledge and thus promote nursing care in accordance with science and evidence-based practice?	{1.00, TO A VERY LOW DEGREE}...	None	8	Right	Nominal	Input
A33	Numeric	8	2	Plan, consult, inform and cooperate with other actors in the chain of care?	{1.00, TO A VERY LOW DEGREE}...	None	8	Right	Nominal	Input
A34	Numeric	8	2	Teach, supervise and assess students?	{1.00, TO A VERY LOW DEGREE}...	None	8	Right	Nominal	Input
A35	Numeric	8	2	Supervise and train co-workers/staff?	{1.00, TO A VERY LOW DEGREE}...	None	8	Right	Nominal	Input
A	Numeric	8	2		None	None	10	Right	Scale	Input
